# Supplementary material for: Predictive value of a nomogram for hepatocellular carcinoma with brain metastasis at initial diagnosis: A population-based study
Source: PLoS One. 2019 Jan 2;14(1):e0209293. doi: 10.1371/journal.pone.0209293 (PMC6314620; doi:10.1371/journal.pone.0209293)
Supplement: S1 Data — This is the all included patients’ information. (XLSX) [file pone.0209293.s001.xlsx]

## Sheet: liver brain meta 01
id	sex	age	status	month	year	race	marital	insurance	surg prim site	bone	liver	lung
1	female	43	dead	8	2010	white	married	insured	none	yes	yes	yes
2	female	57	dead	10	2011	white	single	insured	none	none	none	none
3	male	55	dead	11	2012	white	single	insured	none	none	yes	none
4	male	61	alive	4	2014	white	married	uninsured	none	yes	none	none
5	male	63	dead	9	2013	white	married	insured	none	none	none	none
6	male	58	dead	0	2014	white	married	insured	none	yes	none	none
7	male	80	dead	3	2010	white	married	insured	none	none	none	none
8	male	74	dead	0	2012	white	single	insured	none	yes	none	none
9	female	78	dead	0	2010	black	married	insured	none	yes	yes	yes
10	male	58	dead	5	2010	white	married	insured	none	none	none	yes
11	male	65	dead	5	2011	white	married	insured	surgery	yes	none	yes
12	male	46	alive	9	2014	white	single	insured	none	yes	none	none
13	male	63	alive	0	2014	white	married	insured	none	yes	none	none
14	male	70	dead	2	2014	white	unknown	insured	none	none	none	none
15	male	62	dead	10	2010	white	married	insured	none	yes	none	none
16	male	61	dead	2	2010	white	single	insured	none	none	none	yes
17	male	44	dead	16	2011	white	unknown	unknown	surgery	none	none	none
18	male	51	dead	2	2013	white	married	insured	none	none	none	none
19	male	49	dead	6	2013	white	single	uninsured	surgery	none	none	none
20	male	53	dead	13	2013	white	single	insured	none	yes	none	none
21	male	65	dead	0	2013	white	married	insured	none	yes	none	none
22	male	59	dead	0	2011	white	single	insured	none	none	none	yes
23	male	62	dead	1	2011	other	single	insured	none	yes	yes	none
24	male	63	dead	1	2013	black	single	insured	none	none	none	yes
25	male	60	dead	4	2013	white	single	insured	none	yes	none	yes
26	male	63	dead	3	2013	black	single	insured	none	yes	none	yes
27	male	62	dead	2	2012	white	married	insured	none	yes	none	none
28	male	85	dead	27	2012	white	married	insured	none	yes	none	none
29	female	66	dead	1	2010	white	unknown	insured	none	yes	none	none
30	male	61	dead	3	2011	white	married	unknown	none	none	none	none
31	male	49	dead	16	2011	white	married	insured	none	none	yes	yes
32	female	58	dead	0	2014	white	married	insured	none	yes	none	none
33	male	59	dead	4	2012	white	married	insured	none	none	none	yes
34	female	54	dead	4	2013	white	married	insured	none	none	none	yes
35	male	45	dead	3	2013	white	married	insured	none	yes	none	none
36	male	53	dead	1	2013	white	married	uninsured	none	none	none	yes
37	male	69	dead	0	2010	other	married	insured	none	none	none	yes
38	male	77	dead	6	2012	white	married	insured	none	none	none	none
39	female	33	dead	0	2010	white	single	insured	none	none	none	none
40	male	63	dead	0	2010	other	married	insured	none	none	none	none
41	male	82	dead	13	2010	white	married	insured	none	none	none	none
42	male	78	dead	0	2011	white	married	insured	none	none	none	none
43	male	54	dead	4	2011	black	single	insured	none	yes	none	yes
44	male	61	alive	35	2011	other	married	insured	none	yes	none	none
45	female	83	dead	8	2011	white	married	insured	none	none	none	none
46	male	85	dead	0	2012	white	married	insured	none	none	none	yes
47	male	59	dead	25	2012	white	married	insured	surgery	yes	none	none
48	male	83	dead	1	2013	other	married	insured	none	none	none	yes
49	male	70	dead	0	2013	other	single	insured	none	none	yes	none
50	female	64	alive	15	2013	white	married	insured	none	none	none	yes
51	male	57	dead	0	2014	white	single	insured	none	none	none	none
52	male	71	dead	3	2013	white	married	insured	none	none	none	none
53	male	64	dead	0	2012	white	married	insured	surgery	none	none	none
54	male	55	dead	3	2012	black	married	insured	none	none	none	none
55	male	67	dead	1	2013	white	married	insured	none	none	none	yes
56	male	60	dead	0	2014	black	single	insured	none	none	none	yes
57	male	65	alive	14	2013	white	unknown	unknown	none	none	none	none
58	female	82	dead	5	2014	white	married	insured	none	none	none	yes
59	male	62	alive	10	2014	white	married	insured	none	yes	none	yes
60	male	61	dead	7	2010	white	married	insured	none	none	none	yes
61	female	58	dead	0	2014	white	married	insured	none	yes	yes	yes
62	male	49	dead	0	2010	white	single	uninsured	none	yes	none	yes
63	male	58	dead	3	2010	white	married	insured	none	none	none	yes
64	female	67	dead	3	2010	white	married	insured	none	yes	none	none
65	male	52	dead	3	2011	white	single	insured	none	yes	none	yes
66	male	57	dead	1	2010	white	married	uninsured	none	none	none	none
67	male	52	dead	4	2011	white	married	insured	none	none	none	none
68	female	58	dead	1	2011	white	married	insured	none	yes	yes	none
69	male	34	dead	2	2011	other	married	insured	none	yes	none	yes
70	male	46	dead	0	2010	white	single	insured	none	none	none	none
71	male	60	dead	7	2012	other	single	insured	none	none	none	none
72	male	60	dead	0	2013	other	married	insured	none	none	none	yes
73	male	50	dead	0	2013	white	single	insured	none	none	none	none
74	male	71	dead	3	2013	white	single	insured	none	yes	none	none
75	female	70	dead	0	2014	black	married	insured	none	none	none	none
76	female	84	dead	1	2014	other	married	insured	none	yes	none	none
77	female	64	dead	8	2013	white	married	insured	none	none	none	none
78	male	55	alive	1	2014	other	married	insured	none	yes	none	yes
79	female	73	alive	0	2014	other	single	insured	none	none	none	none
80	male	55	alive	2	2014	white	married	insured	none	yes	none	none
81	male	69	dead	0	2011	white	married	insured	none	none	none	yes
82	male	50	dead	0	2010	white	single	insured	none	none	none	none
83	male	77	dead	1	2014	white	married	insured	none	none	none	yes
84	male	62	dead	1	2011	white	single	insured	none	none	none	yes
85	female	59	dead	1	2011	black	single	insured	none	yes	none	yes
86	male	61	dead	1	2012	black	married	insured	none	none	none	none
87	male	57	dead	0	2012	black	single	uninsured	none	none	none	yes
88	male	58	dead	0	2013	black	single	insured	none	none	none	yes
89	male	65	dead	0	2012	white	married	insured	none	yes	yes	yes
90	male	57	dead	3	2013	black	single	insured	none	yes	none	none
91	male	63	dead	3	2014	black	single	uninsured	none	yes	none	yes
92	male	55	dead	0	2011	black	single	unknown	none	none	none	yes
93	male	55	dead	24	2011	white	married	insured	none	none	none	none
94	male	72	dead	0	2011	white	married	insured	none	yes	none	yes
95	male	71	dead	1	2012	white	married	insured	none	yes	none	none
96	male	71	dead	4	2013	white	married	insured	none	none	none	none
